# Supplementary material for: Improving Grapevine Heat Stress Resilience with Marine Plant Growth-Promoting Rhizobacteria Consortia
Source: Microorganisms. 2023 Mar 27;11(4):856. doi: 10.3390/microorganisms11040856 (PMC10141645; doi:10.3390/microorganisms11040856)
Supplement: Supplementary file 1 [file microorganisms-11-00856-s001.zip]

Archive with 1 entries (1 files):
- microorganisms-2222628-supplementary.pdf
